# Supplementary material for: Strategy for the Construction of SARS-CoV-2 S and N Recombinant Proteins and Their Immunogenicity Evaluation
Source: BioTech (Basel). 2025 May 23;14(2):38. doi: 10.3390/biotech14020038 (PMC12191430; doi:10.3390/biotech14020038)
Supplement: Supplementary file 1 [file biotech-14-00038-s001.zip]

Archive with 1 entries (1 files):
- biotech-3485589-supplementary.pdf
